# Supplementary material for: Polygenic Risk Score, Lifestyles, and Type 2 Diabetes Risk: A Prospective Chinese Cohort Study
Source: Nutrients. 2023 Apr 29;15(9):2144. doi: 10.3390/nu15092144 (PMC10181480; doi:10.3390/nu15092144)
Supplement: Supplementary file 1 [file nutrients-15-02144-s001.zip]

Archive with 1 entries (1 files):
- nutrients-2374895-supplementary.pdf
